# Supplementary material for: CD4+ Th1 and Th17 responses and multifunctional CD8 T lymphocytes associated with cure or disease worsening in human visceral leishmaniasis
Source: Front Immunol. 2024 Feb 12;15:1277557. doi: 10.3389/fimmu.2024.1277557 (PMC10895669; doi:10.3389/fimmu.2024.1277557)
Supplement: Supplementary file 4 [file Table_1.xlsx]

## Sheet: Plan1
Supplementary Table 1. Raw clinical data of Visceral leishmaniasis patientes before and during treatment
								Clinical outcomes at Day 0
Patient	Age	Sex	Period of initial symptoms	Medications	Days of treatment	Time to clinical improvement (days)	Time of follow-up (days)	Spleen (cm)	Liver (cm)	Hemoglobin (gr/dl)	Hematocrit (%)	Platelets (x10-3)	Leucocytes (mm3)	Neutrophils (mm3)	Lymphocytes(mm3)	Eosinophils (mm3)	Monocytes (mm3)
1	41	M	4 months	Glucantime ®	21	60	0	4	3	10	29.5	155000	2020	525.2	1090.8	nd	383.8
1							7	3	1.5	8.88	28.2	134000	3050	884.5	1586	nd	671
1							14	1	2	8.97	28.6	189000	3850	962.5	2040.5	nd	847
1							21	3.5	6	9.28	29.3	256000	3700	1476.3	1576.2	166.5	603.1
1							30	2.5	3	10.2	31.3	495000	6250	2820	2390	96	870
1							60	0	6	13.2	38.4	335000	5630	3110	1850	120	487
1							90	5	3	15	44.6	318000	5110	3090	1470	67	435
1							180	0	0	14.9	45.2	315000	7160	4224	2004	143	716
2	56	M	2 months	AmBisome ®	5	21	0	8	3	11.7	nd	101000	2910	1480	1470	12	246
2							7	3	0	12.3	359	298000	5210	2710	1980	172	312
2							14	nd	nd	nd	nd	nd	nd	nd	nd	nd	nd
2							21	0	0	13.3	389	160000	5350	2193.5	2086.5	588.5	428
2							30	0	0	13	378	155000	6550	2816.5	2161.5	1048	458.5
2							60	0	0	15.3	436	214000	6910	2990	2210	1260	392
2							90	nd	nd	nd	nd	nd	nd	nd	nd	nd	nd
2							180	0	0	13.9	42.3	220000	6120	2386.8	2448	795.6	428.4
3	30	F	1 month and 14 days	Glucantime ®	21	60	0	13	6	7.4	22.7	34800	1880	561	797	128	362
3							7	12	4	7.75	24.5	73200	3000	1380	900	180	0
3							14	8	2	10.5	32.3	87500	4670	1868	1742	420	615.5
3							21	6	2	10.2	30.8	86100	5710	1520	2320	1090	741
3							30	2	4	11.8	35.7	179000	8110	3325	2433	1703	649
3							60	0	5.5	13.1	38.6	135000	5160	2130	1940	698	362
3							90	0	0	14.4	41.6	170000	7070	2899	2616	1131	353
3							180	0	0	13.8	42.2	190000	5690	3015.7	1764	455	398
4	37	M	1 month and 12 days	AmBisome ®	7	90	0	12	10	7.61	23.8	128000	3040	1824	729	nd	456
4							7	6	5.5	8.13	25.7	300000	3570	1785	1357	0	428
4							14	nd	nd	nd	nd	nd	nd	nd	nd	nd	nd
4							21	7	9	8.36	26.3	475000	4230	2400	1450	2	355
4							30	9	9	10.4	34	387000	4140	2608	1077	nd	414
4							60	5	4	13	41.5	388000	5830	3880	1210	23	681
4							90	0	0	13.7	43.8	397000	5510	3650	1180	48	594
4							180	0	0	14.6	44.2	364000	6600	4520	1330	122	573
5	20	F	1 month and 2 days	AmBisome ®	6	14	0	1	1	8.41	24.6	37300	410	123	229.6	nd	45.1
5							7	1	1	9.47	29.8	68100	1260	7805.9	706.4	nd	544.8
5							14	1	1	8.87	26.4	319000	10400	8008	936	nd	624
5							21	1	1	7.97	26.7	323000	14700	11172	1617	nd	1176
5							30	0	0	9.24	25.5	412000	7570	6820	566	50	162
5							60	nd	nd	12.6	39.7	224000	6410	4038	1730.7	64.1	512.8
5							90	0	0	14.2	41	209000	6230	4280	1400	75	438
5							180	nd	nd	nd	nd	nd	nd	nd	nd	nd	nd
6	41	F	18 days	AmBisome ®	5	14	0	0	1.5	7.51	21.2	85400	2620	5234.5	1283.8	nd	183.4
6							7	0	0	10.5	30.2	203000	3370	1718.7	1482.8	nd	1685
6							14	0	0	12.2	37.2	262000	5130	2360	2070	0	648
6							21	0	1.5	12.1	36.2	240000	4540	2500	1580	8	403
6							30	0	1.5	12.6	36.7	275000	6740	3570	2050	554	475
6							60	0	0	13.5	40.2	269000	8450	4280	3190	363	520
6							90	0	0	13.7	40.5	231000	9230	4420	3510	615	595
6							180	0	0	13.4	41.2	228000	9230	5050	2970	516	614
7	55	M	3 months	AmBisome ®	7	14	0	0	0	9.59	29.7	71900	1860	949	632	nd	167
7							7	0	0	9.19	29.3	351000	2500	1200	975	nd	300
7							14	nd	nd	11.2	34.4	198000	4260	2002.2	1448.4	426	383.4
7							21	0	0	12.8	39.5	250000	3930	2436.6	864.6	39.3	550.2
7							30	nd	nd	nd	nd	nd	nd	nd	nd	nd	nd
7							60	0	0	14.3	42.2	282000	4490	2680	977	188	604
7							90	0	0	nd	nd	nd	nd	nd	nd	nd	nd
7							180	0	0	16	47.1	303000	4510	2830	1090	122	454
8	43	F	1 month	Glucantime ®	21	14	0	5	1	9.64	29.3	163000	2170	737.8	1193	nd	217
8							7	3	0	nd	nd	nd	nd	nd	nd	nd	nd
8							14	1	0	nd	nd	nd	nd	nd	nd	nd	nd
8							21	nd	nd	nd	nd	nd	nd	nd	nd	nd	nd
8							30	nd	nd	nd	nd	nd	nd	nd	nd	nd	nd
8							60	0	0	14.6	43.1	391000	8890	4978.4	3200.4	266.7	355.6
8							90	0	0	15.2	46.2	362000	12300	7995	3567	369	369
8							180	nd	nd	nd	nd	nd	nd	nd	nd	nd	nd
9	31	M	3 months	Glucantime ®	21	30	0	0	3	9.93	30.3	157000	4960	2976	1438	50	496
9							7	nd	nd	nd	nd	nd	nd	nd	nd	nd	nd
9							14	nd	nd	nd	nd	nd	nd	nd	nd	nd	nd
9							21	nd	nd	nd	nd	nd	nd	nd	nd	nd	nd
9							30	0	0	14.2	43.7	308000	6140	3280	2230	99	374
9							60	0	0	nd	nd	nd	nd	nd	nd	nd	nd
9							90	0	0	15.4	46.8	272000	6760	3570	2280	256	570
9							180	0	0	14.1	43.7	271000	8750	5150	2400	328	783
10	42	M	1 year and 2 months	Glucantime ®	20	60	0	12	10	6.91	21.2	116000	1884	848	565	19	263
10							7	12	8	6.99	21.9	85700	1188	951	523	36	71
10							14	9	7	9.03	27.4	85400	2520	907.2	1008	100.8	226.8
10							21	9	8	8.85	27.6	94100	2230	825.1	1115	89	200
10							30	5	8	10.4	32.5	159000	6590	4547.1	1449.8	65.9	527.2
10							60	0	8	12.8	38.4	159000	7050	1974	3595.5	705	705
10							90	nd	nd	nd	nd	nd	nd	nd	nd	nd	nd
10							180	nd	nd	nd	nd	nd	nd	nd	nd	nd	nd
11	53	M	1 year	AmBisome ®	5	21	0	0	5	7.74	23.6	30200	1200	408	528	0	192
11							7	0	3	7.55	23.7	60900	1610	724	660	16	129
11							14	0	3	nd	nd	nd	nd	nd	nd	nd	nd
11							21	0	2	9.11	28.12	114000	6110	2383	2444	183	1039
11							30	0	2	9.44	29.1	186000	5190	2750	1557	311	519
11							60	0	nd	nd	nd	nd	nd	nd	nd	nd	nd
11							90	0	0	9.83	29.7	193000	5720	3146	1487	343	686
11							180	0	0	12.6	38.7	186000	5860	2990	2040	297	570
12	20	F	1 week	AmBisome	7	14	0	6	3	9.57	28.2	123000	1670	935	434.2	nd	66.8
12							7	4	3	7.53	23.1	125000	1150	483	494.5	nd	172.5
12							14	0	0	nd	nd	nd	nd	nd	nd	nd	nd
12							21	0	0	11.2	36.7	201000	4070	2279	1506	0	244
12							30	0	5	14	45.7	96700	6330	4114.5	1772.4	63.3	316.5
12							60	nd	nd	nd	nd	nd	nd	nd	nd	nd	nd
12							90	0	0	14.7	44.8	286000	6110	4032.6	1405.3	122.2	549.9
12							180	0	1	14.8	46.3	314000	6620	2052.2	3905.8	198	397.2
13	58	M	7 months	AmBisome	7	7	0	2	2	8.01	23.6	127000	2830	1200	955	63	564
13							7	0	1	7.79	23.04	283000	5690	3755	1138	57	569
13							14	0	0	9.24	27.2	234000	5030	3660	923	67	316
13							21	0	0	9.79	29.7	206000	5120	2918	1587	204	358
13							30	0	0	11.2	32.7	208000	5020	2960	1430	309	275
13							60	0	0	13	38.2	209000	5590	3790	2220	192	298
13							90	0	0	12.8	37.4	185000	5920	3640	1700	180	335
13							180	0	0	12.7	38.5	195000	4850	2860	1490	111	338
